# Supplementary material for: From QTL to QTN: Candidate Gene Set Approach and a Case Study in Porcine IGF1-FoxO Pathway
Source: PLoS One. 2013 Jan 14;8(1):e53452. doi: 10.1371/journal.pone.0053452 (PMC3544924; doi:10.1371/journal.pone.0053452)
Supplement: Table S1 — The 57 SNPs with their positions in the insulin and insulin growth factor-1/FoxO (IGF1-FoxO). (XLS) [file pone.0053452.s001.xls]

## Sheet: QTN_ALL
Table S1 The 57 SNPs with their positions in the insulin and insulin growth factor-1/FoxO (IGF1-FoxO)
Markers	Chr	Position	Gene
H3GA0002281	1	78173881	FOXO3
ALGA0004968	1	78258748	FOXO3
ASGA0103302	1	78368061	FOXO3
H3GA0002282	1	78398384	FOXO3
DRGA0003226	2	50595580	INSR
DRGA0003229	2	50639472	INSR
ASGA0011018	2	50674514	INSR
ALGA0014651	2	50728465	INSR
ALGA0015371	2	62355923	PIK3R2
H3GA0007475	2	62370886	PIK3R2
MARC0071118	2	62387422	PIK3R2
ALGA0015378	2	62399674	PIK3R2
ASGA0025075	5	16856782	IGFBP6
ASGA0025077	5	16879291	IGFBP6
DIAS0003537	6	33517625	AKT2
MARC0037040	6	33559036	AKT2
ALGA0036942	6	33583387	AKT2
ALGA0112457	6	33596416	AKT2
ALGA0036944	6	33606397	AKT2
MARC0062260	6	38436041	AKT1
ALGA0037242	6	38465494	AKT1
ALGA0037249	6	38479445	AKT1
MARC0056678	6	38499171	AKT1
ALGA0037253	6	38526833	AKT1
MARC0077823	6	118392869	PIK3R3
ALGA0055238	9	70469330	PDK4
H3GA0028334	9	70482199	PDK4
ALGA0055242	9	70504619	PDK4
ALGA0055247	9	70525399	PDK4
ALGA0057847	10	16124670	AKT3
MARC0034038	10	16207869	AKT3
H3GA0029613	10	16271595	AKT3
ASGA0047084	10	16296355	AKT3
H3GA0029615	10	16327597	AKT3
M1GA0015013	11	15080326	FOXO1
ALGA0061161	11	15195580	FOXO6
ASGA0054400	12	19752172	IGFBP4
DRGA0011754	12	19788635	IGFBP4
ALGA0066271	12	19818981	IGFBP4
H3GA0034289	12	19846737	IGFBP4
MARC0027202	12	24765951	PDK2
H3GA0034597	12	24823400	PDK2
ASGA0054888	12	24838679	PDK2
ALGA0086618	15	73611600	PDK1
DRGA0015337	15	73643248	PDK1
H3GA0046999	16	44106032	PIK3R1
SIRI0001384	16	44129310	PIK3R1
ALGA0091497	16	44159675	PIK3R1
ASGA0081029	X	19364571	PDK3
H3GA0051677	X	19376710	PDK3
ALGA0099619	X	19405830	PDK3
ASGA0081033	X	19441197	PDK3
MARC0112877	X	19467875	PDK3
ASGA0081036	X	19484550	PDK3
M1GA0023654	X	19506873	PDK3
DIAS0000708	X	56824342	FOXO4
ALGA0100014	X	56885394	FOXO4
