# Supplementary material for: From QTL to QTN: Candidate Gene Set Approach and a Case Study in Porcine IGF1-FoxO Pathway
Source: PLoS One. 2013 Jan 14;8(1):e53452. doi: 10.1371/journal.pone.0053452 (PMC3544924; doi:10.1371/journal.pone.0053452)
Supplement: Table S2 — The main effects and the effects of interaction (epistatic effects) of the makers from the IGF1/FoxO signal transduction pathway in the simulation experiment. (XLS) [file pone.0053452.s002.xls]

## Sheet: QTN_ALL
Table S2 The main effects and the effects of interaction (epistatic effects) of the makers from the IGF1/FoxO signal transduction pathway in the simulation experiment.
Markers	Chr	Position	Additive effects	Dominance effects	Episatic effects
ASGA0103302	1	78368061	2	2
DRGA0003226	2	50595580	1	1
ALGA0015371	2	62355923	0	0
ASGA0025075	5	16856782	2	0
DIAS0003537	6	33517625	0	1
ALGA0037253	6	38526833	1	0
MARC0077823	6	118392869	0	0
ALGA0055238	9	70469330	1.5	0
H3GA0029615	10	16327597	0	1
M1GA0015013	11	15080326	1	2
ASGA0054400	12	19752172	0	0
ASGA0054888	12	24838679	0	0
ALGA0086618	15	73611600	1.5	-1
DRGA0003226-ALGA0015371					1.5
DIAS0003537-ALGA0037253					1
ASGA0054400-ASGA0054888					2
