# Supplementary material for: From QTL to QTN: Candidate Gene Set Approach and a Case Study in Porcine IGF1-FoxO Pathway
Source: PLoS One. 2013 Jan 14;8(1):e53452. doi: 10.1371/journal.pone.0053452 (PMC3544924; doi:10.1371/journal.pone.0053452)
Supplement: Table S3 — The primer sequences for analysis of 23 identified SNPs. (XLS) [file pone.0053452.s003.xls]

## Sheet: Sheet1
Table S3 The primer sequences for analysis of 23 identified SNPs.
No	Gene	SNP	Forword_primer	Reverse_primer	Polymorphism	Extension_length	Extension_primer
S1	IGFBP1	rs45435329	TCTCATGTCTCTGAGCTCATC	CACTCCAACTTTGGTTCTCTG	[C/T]	25	TTTTTTTGGCACTCCCCGTCACCAC
S2	PIK3R3	ss146671	TTCTCATCTTCCGTCATCTCC	AAAACTTATGGTCTCCGGAGG	[A/G]	27	TTTTTTTTATTTCCATCCCACAGCCCA
S4	IGF1	ss59623	ATACGAGGCATGAAGGAGAAC	TATGCACCCACACATAACCTC	[T/C]	33	TTTTTTTTTTTTTTCTTAACAACTGAATGGCCT
S5	IGF1	ss3347	CCATTGAGCTTTCACCTCTTC	CTACATCAGTGGCAGAGTTTG	[A/C]	36	TTTTTTTTTTTTTTTTTATATTTGCATTGTGTTAAC
S8	FoxO3	rs45435418	ACCAATTCCAACGCCAGCAC	TCGTCCATGAGGTTGTCAGC	[C/G]	45	TTTTTTTTTTTTTTTTTTTTTTTTTTCCCGGCTGACCGACATGGC
S14	AKT3	ss47272	CCTCTTTCTTTCTTCTCCCTC	TGTCATCATCCCTCCTTTTGC	[G/T]	40	TTTTTTTTTTTTTTTTTTTTTCATTGTACCGATACGCTTA
S16	INSR	ss111062	AATGTAAGCTGGTACAGCCAC	CCACATCTTCCGAATCCAATC	[A/G]	28	TTTTTTTTTGGGCATCTATCCGGACAAA
S18	FoxO3	ss163759	GAGAAGTAGGCATATGCTGTG	GTGCAAGATAGGGCAGTTTTG	[T/C]	34	TTTTTTTTTTTTTTTCTTTGGTACATTTGAAACC
S23	PIK3R3	ss147118	AGGGTGTGGAGAAAAAGGAAC	GTTTCCGTGTCTTGGCTATTG	[A/C]	31	TTTTTTTTTTTTTGGAAAGCAGTATGGAGAT
S24	INSR	ss70073	TACCATGAGATACCACCTCAC	GAGTTTTGTCCGGATAGATGC	[A/G]	34	TTTTTTTTTTTTTTTCCAGTTTACTTTCCCACCA
S26	FoxO3	rs45435419	ATGAATCTCAATGACGGGCTG	TTGTTCTCTTGGATGGTCTGC	[G/A]	25	TTTTTTTGCCCTCGTCCCAGCCATC
S28	FoxO3	ss125276	TGAAAAGCACTGTGAGAGTCC	ACGAATACACCCTTCTACACC	[T/C]	32	TTTTTTTTTTTTTCAGGCACAGAATGGCCTGT
S29	PIK3R3	ss146942	TTCTAGGTCCATCCATGTTGC	TTTGATCCAGCAATCCCACTC	[G/T]	36	TTTTTTTTTTTTTTTTTTATATGTACCACATCTTCT
S31	INSR	ss69428	GAGAAACAACAACCAAGCAGG	CCAGCAATGCTTGCTGAATAG	[A/G]	42	TTTTTTTTTTTTTTTTTTTTTTTAGAACATCAAATGGGAAAA
A118-S1	IGF1	H3GA0016973	ACAACAATAAGCACAGCCCTC	CCTATCGGTTTGCTTTAGCAC	[A/G]	25	TTTTTATGCTTGTTTGACATCCTTC
A118-S3	PIK3R3	ALGA0037698	TGCTTTGTGGGTTAAGGTTCC	GAAGAGAGTACAAATGTCGGC	[A/G]	27	TTTTTTTGGTTCACACATGCAGCTTGG
A118-S2	PIK3R3	MARC0041948	GCACTAGCATTGATGCTTTCG	AGAGCTATACAGCAGGAAGTC	[G/A]	30	TTTTTTTTTTATTCCAACACATTCCAACTT
A118-S8	PDK3	ASGA0080907	TGTGATCAGATGGATCTCAGC	TTATGCCCTAAAGCGGTTGAC	[G/A]	32	TTTTTTTTTTTTGAACTGTGTTCCATCTGGTC
A118-S5	AKT3	ASGA0046813	AAGAGATACGATACGTGGCAG	ATATGCTGGATCCTCAGCTTG	[G/A]	35	TTTTTTTTTTTTTTTTCAAAACGTCACATTTCCTA
A118-S9	PDK4	ASGA0043798	TTTATGTAATGGACCCAGCCC	GAACAGGCATCAGGATGAAAG	[A/G]	37	TTTTTTTTTTTTTTTTTGGCAGCTTCCAAGTCCCTGC
A118-S6	AKT3	ASGA0046812	GAACTGTAGCCTGGGAAATTC	CCTGTACACATCTTTGTGTGG	[C/T]	40	TTTTTTTTTTTTTTTTTTTTAGAAGAGCAAAATGATACAA
A118-S10	IRS1	MARC0079431	TTGGTAGAAAGGCAGAGTCAG	TTTGGGTGATCCAAACTAGG	[G/A]	42	TTTTTTTTTTTTTTTTTTTTTTAGTGTTCCATGTATCTGTCC
A118-S4	PIK3R3	INRA0022824	AAAGCACACTCGAGTATGCTG	AGTCCAGGCCGGAAATCATC	[T/G]	47	TTTTTTTTTTTTTTTTTTTTTTTTTTTAATAATGTGAATTCCAGCCT
