# Supplementary material for: From QTL to QTN: Candidate Gene Set Approach and a Case Study in Porcine IGF1-FoxO Pathway
Source: PLoS One. 2013 Jan 14;8(1):e53452. doi: 10.1371/journal.pone.0053452 (PMC3544924; doi:10.1371/journal.pone.0053452)
Supplement: Table S4 — The comparment of statistical power between our CGSA and candidate gene approach. (XLSX) [file pone.0053452.s004.xlsx]

## Sheet: Sheet1
Table S4 The comparment of statistical power between our CGSA and candidate gene approach.
Methods	Additive effect	Dominance effect	Epistatic effect
CGSA	1	0.92	0.35
Candidate gene approach	0.45	0.34	0.31
