# Supplementary material for: From QTL to QTN: Candidate Gene Set Approach and a Case Study in Porcine IGF1-FoxO Pathway
Source: PLoS One. 2013 Jan 14;8(1):e53452. doi: 10.1371/journal.pone.0053452 (PMC3544924; doi:10.1371/journal.pone.0053452)
Supplement: Table S5 — The genes from the IGF1/FoxO signal transduction pathway identified as being co-localized with published QTL from pigQTLdb. (XLS) [file pone.0053452.s005.xls]

## Sheet: Sheet1
Table S5 The genes from the IGF1/FoxO signal transduction pathway identified as being co-localized with published QTL from pigQTLdb.
Chr	QTLdb	QTL_start	QTL_end	QTL description	Chr	Gene name	Ensemble ID
Chr.11	Animal QTLdb	4090309	23111863	Name="Backfat thickness between 3rd and 4th rib QTL 425";abbrev=34RIBBFT;QTL_ID=425;Type=Significant;F-value=6.20;Varance=3.0;Trait=Backfat thickness between 3rd and 4th rib;PubMed_ID=12486399	11	FOXO1	ENSSSCG00000009370
Chr.11	Animal QTLdb	1386851	23111863	Name="Backfat weight QTL 422";abbrev=BFW;QTL_ID=422;Type=Significant;F-value=6.10;Varance=3.6;Trait=Backfat weight;PubMed_ID=12486399	11	FOXO1	ENSSSCG00000009370
Chr.11	Animal QTLdb	2159788	21788099	Name="Belly weight QTL 1";abbrev=BELLYWT;QTL_ID=1;Type=Suggestive;F-value=7.33;Trait=Belly weight;PubMed_ID=9781480	11	FOXO1	ENSSSCG00000009370
Chr.11	Animal QTLdb	11448432	40427491	Name="Body temperature QTL 7508";abbrev=BTEMP;QTL_ID=7508;Type=Significant;P-value=<0.05;F-value=6.02;Varance=9.7;Trait=Body temperature;PubMed_ID=17336038	11	FOXO1	ENSSSCG00000009370
Chr.11	Animal QTLdb	1.34629e+07	1.54629e+07	Name="Conductivity 24 hours postmortem (loin) QTL 7638";abbrev=cond;QTL_ID=7638;Type=Significant;P-value=<0.05;F-value=3.6;Varance=2.;Trait=Conductivity 24 hours postmortem (loin);PubMed_ID=16526961	11	FOXO1	ENSSSCG00000009370
Chr.11	Animal QTLdb	11448432	19718858	Name="Ear area QTL 8894";abbrev=EAREA;QTL_ID=8894;Type=Significant;F-value=7.33;Varance=0.4;Trait=Ear area;PubMed_ID=19392826	11	FOXO1	ENSSSCG00000009370
Chr.11	Animal QTLdb	11448432	40427491	Name="Eosinophil number QTL 7509";abbrev=EOS;QTL_ID=7509;Type=Significant;P-value=<0.05;F-value=5.66;Varance=9.2;Trait=Eosinophil number;PubMed_ID=17336038	11	FOXO1	ENSSSCG00000009370
Chr.11	Animal QTLdb	11236514	19718858	Name="Hemolytic complement activity (alternative pathway) QTL 9597";abbrev=AH50;QTL_ID=9597;Type=Significant;P-value=<0.05;F-value=6.1;Varance=5.;Trait=Hemolytic complement activity (alternative pathway);PubMed_ID=19490209	11	FOXO1	ENSSSCG00000009370
Chr.11	Animal QTLdb	11236514	19718858	Name="Hemolytic complement activity (alternative pathway) QTL 9598";abbrev=AH50;QTL_ID=9598;Type=Significant;P-value=<0.01;F-value=17.0;Varance=4.;Trait=Hemolytic complement activity (alternative pathway);PubMed_ID=19490209	11	FOXO1	ENSSSCG00000009370
Chr.11	Animal QTLdb	11430744	26572591	Name="Loin and neck meat weight QTL 1116";abbrev=LNWT;QTL_ID=1116;Type=Significant;F-value=6.5;Varance=3.;Trait=Loin and neck meat weight;PubMed_ID=ISU0017	11	FOXO1	ENSSSCG00000009370
Chr.11	Animal QTLdb	11430744	19718858	Name="Loin meat weight QTL 3071";abbrev=LOINMWT;QTL_ID=3071;Type=Significant;P-value=0.0266;Trait=Loin meat weight;PubMed_ID=16543555	11	FOXO1	ENSSSCG00000009370
Chr.11	Animal QTLdb	2159788	21788099	Name="Loin muscle area QTL 6";abbrev=LMA;QTL_ID=6;Type=Suggestive;F-value=7.52;Trait=Loin muscle area;PubMed_ID=9781480	11	FOXO1	ENSSSCG00000009370
Chr.11	Animal QTLdb	11430744	19718858	Name="Loin muscle depth QTL 3070";abbrev=LMDEP;QTL_ID=3070;Type=Significant;P-value=0.0361;Trait=Loin muscle depth;PubMed_ID=16543555	11	FOXO1	ENSSSCG00000009370
Chr.11	Animal QTLdb	11430744	19718858	Name="Loin weight QTL 3069";abbrev=LOINWT;QTL_ID=3069;Type=Significant;P-value=0.0031;Trait=Loin weight;PubMed_ID=16543555	11	FOXO1	ENSSSCG00000009370
Chr.11	Animal QTLdb	1.39863e+07	1.59863e+07	Name="Loin weight QTL 4318";abbrev=LOINWT;QTL_ID=4318;Type=Suggestive;P-value=0.042;Trait=Loin weight;PubMed_ID=17179536	11	FOXO1	ENSSSCG00000009370
Chr.11	Animal QTLdb	1386851	19950739	Name="Percentage of backfat and leaf fat in carcass QTL 423";abbrev=BLFATP;QTL_ID=423;Type=Significant;F-value=6.50;Varance=3.4;Trait=Percentage of backfat and leaf fat in carcass;PubMed_ID=12486399	11	FOXO1	ENSSSCG00000009370
Chr.11	Animal QTLdb	1386851	19718858	Name="Percentage type IIa fibers QTL 7030";abbrev=FIB2AP;QTL_ID=7030;Type=Significant;P-value=0.00052;Trait=Percentage type IIa fibers;PubMed_ID=18641172	11	FOXO1	ENSSSCG00000009370
Chr.11	Animal QTLdb	1386851	19718858	Name="Percentage type IIb fibers QTL 7020";abbrev=FIB2BP;QTL_ID=7020;Type=Significant;P-value=0.0057;Trait=Percentage type IIb fibers;PubMed_ID=18641172	11	FOXO1	ENSSSCG00000009370
Chr.11	Animal QTLdb	1386851	19718858	Name="Percentage type IIb fibers QTL 7023";abbrev=FIB2BP;QTL_ID=7023;Type=Significant;P-value=0.0073;Trait=Percentage type IIb fibers;PubMed_ID=18641172	11	FOXO1	ENSSSCG00000009370
Chr.11	Animal QTLdb	1386851	19718858	Name="Percentage type IIb fibers QTL 7042";abbrev=FIB2BP;QTL_ID=7042;Type=Significant;F-value=0.00007;Trait=Percentage type IIb fibers;PubMed_ID=18641172	11	FOXO1	ENSSSCG00000009370
Chr.11	Animal QTLdb	11236514	21573907	Name="Proportion of muscle fibers QTL 2816";abbrev=PROMF;QTL_ID=2816;Type=Significant;F-value=4.2;Varance=6.;Trait=Proportion of muscle fibers;PubMed_ID=16526961	11	FOXO1	ENSSSCG00000009370
Chr.11	Animal QTLdb	11448432	40427491	Name="Time spent drinking QTL 5914";abbrev=DRINKT;QTL_ID=5914;Type=Significant;P-value=<0.05;F-value=6.44;Varance=15.;Trait=Time spent drinking;PubMed_ID=19291137	11	FOXO1	ENSSSCG00000009370
Chr.1	Animal QTLdb	52423837	166525431	Name="Average backfat thickness QTL 3793";abbrev=BFT;QTL_ID=3793;Type=Significant;P-value=<0.01;F-value=19.3;Trait=Average backfat thickness;PubMed_ID=15318717	1	FOXO3	ENSSSCG00000004387
Chr.1	Animal QTLdb	3320998	144078329	Name="Average backfat thickness QTL 5670";abbrev=BFT;QTL_ID=5670;Type=Significant;P-value=<0.01;F-value=10.59;Varance=3.5;Trait=Average backfat thickness;PubMed_ID=17459017	1	FOXO3	ENSSSCG00000004387
Chr.1	Animal QTLdb	3320998	193909568	Name="Average daily gain (10 weeks-slaughter) QTL 5680";abbrev=ADG;QTL_ID=5680;Type=Significant;P-value=<0.01;F-value=9.01;Varance=3.1;Trait=Average daily gain (10 weeks-slaughter);PubMed_ID=17459017	1	FOXO3	ENSSSCG00000004387
Chr.1	Animal QTLdb	32980500	109360545	Name="Average daily gain (25-90 kg) QTL 329";abbrev=ADG;QTL_ID=329;Type=Significant;;Trait=Average daily gain (25-90 kg);PubMed_ID=ISU0002	1	FOXO3	ENSSSCG00000004387
Chr.1	Animal QTLdb	52423837	86769928	Name="Average daily gain (on weaning) QTL 5928";abbrev=ADG;QTL_ID=5928;Type=Significant;P-value=<0.05;Varance=3.5;Trait=Average daily gain (on weaning);PubMed_ID=18712441	1	FOXO3	ENSSSCG00000004387
Chr.1	Animal QTLdb	73990528	154961837	Name="Backfat at last lumbar QTL 45";abbrev=LUMBF;QTL_ID=45;Type=Suggestive;F-value=6.96;Varance=3.1;Trait=Backfat at last lumbar;PubMed_ID=11471058	1	FOXO3	ENSSSCG00000004387
Chr.1	Animal QTLdb	52423837	166525431	Name="backfat at last rib QTL 3794";abbrev=LRIBF;QTL_ID=3794;Type=Significant;P-value=<0.01;F-value=21.8;Trait=backfat at last rib;PubMed_ID=15318717	1	FOXO3	ENSSSCG00000004387
Chr.1	Animal QTLdb	7302766	163511869	Name="backfat at last rib QTL 5674";abbrev=LRIBF;QTL_ID=5674;Type=Significant;P-value=<0.01;F-value=9.26;Varance=3.1;Trait=backfat at last rib;PubMed_ID=17459017	1	FOXO3	ENSSSCG00000004387
Chr.1	Animal QTLdb	43291013	144078329	Name="Backfat at rump QTL 651";abbrev=BFTR;QTL_ID=651;Type=Significant;LODscore=4.100;Trait=Backfat at rump;PubMed_ID=12081803	1	FOXO3	ENSSSCG00000004387
Chr.1	Animal QTLdb	52423837	158592899	Name="Backfat at tenth rib QTL 3795";abbrev=10RIBBFT;QTL_ID=3795;Type=Significant;P-value=<0.01;F-value=10.7;Trait=Backfat at tenth rib;PubMed_ID=15318717	1	FOXO3	ENSSSCG00000004387
Chr.1	Animal QTLdb	26500027	86769928	Name="Backfat at tenth rib QTL 5672";abbrev=10RIBBFT;QTL_ID=5672;Type=Significant;P-value=<0.05;F-value=5.78;Varance=1.9;Trait=Backfat at tenth rib;PubMed_ID=17459017	1	FOXO3	ENSSSCG00000004387
Chr.1	Animal QTLdb	7302766	163511869	Name="Belly meat content QTL 5679";abbrev=BYLEAN;QTL_ID=5679;Type=Significant;P-value=<0.01;F-value=10.35;Varance=3.5;Trait=Belly meat content;PubMed_ID=17459017	1	FOXO3	ENSSSCG00000004387
Chr.1	Animal QTLdb	51386391	139615854	Name="Belly weight QTL 2845";abbrev=BELLYWT;QTL_ID=2845;Type=Significant;F-value=12.19;Varance=6.;Trait=Belly weight;PubMed_ID=16978171	1	FOXO3	ENSSSCG00000004387
Chr.1	Animal QTLdb	52423837	86769928	Name="Body weight (weaning) QTL 5931";abbrev=WWT;QTL_ID=5931;Type=Significant;P-value=<0.05;Varance=3.3;Trait=Body weight (weaning);PubMed_ID=18712441	1	FOXO3	ENSSSCG00000004387
Chr.1	Animal QTLdb	24598042	144803085	Name="CD2-positive leukocyte number QTL 4260";abbrev=CD2L;QTL_ID=4260;Type=Significant;P-value=<0.05;F-value=4.7;Trait=CD2-positive leukocyte number;PubMed_ID=16026345	1	FOXO3	ENSSSCG00000004387
Chr.1	Animal QTLdb	24598042	144803085	Name="CD4-positive leukocyte number QTL 4261";abbrev=CD4L;QTL_ID=4261;Type=Suggestive;P-value=<0.1;F-value=3.2;Trait=CD4-positive leukocyte number;PubMed_ID=16026345	1	FOXO3	ENSSSCG00000004387
Chr.1	Animal QTLdb	52423837	166525431	Name="Conductivity 24 hours postmortem (ham) QTL 5669";abbrev=cond;QTL_ID=5669;Type=Significant;P-value=<0.05;F-value=8.80;Varance=3.4;Trait=Conductivity 24 hours postmortem (ham);PubMed_ID=17459017	1	FOXO3	ENSSSCG00000004387
Chr.1	Animal QTLdb	52423837	118433791	Name="Conductivity 24 hours postmortem (loin) QTL 5668";abbrev=cond;QTL_ID=5668;Type=Significant;P-value=<0.05;F-value=7.79;Varance=3.0;Trait=Conductivity 24 hours postmortem (loin);PubMed_ID=17459017	1	FOXO3	ENSSSCG00000004387
Chr.1	Animal QTLdb	33269805	126505160	Name="Creatinine level QTL 6366";abbrev=CREAT;QTL_ID=6366;Type=Significant;P-value=<0.05;F-value=5.66;Varance=9.4;Trait=Creatinine level;PubMed_ID=19016680	1	FOXO3	ENSSSCG00000004387
Chr.1	Animal QTLdb	43291013	109360545	Name="Ear area QTL 8885";abbrev=EAREA;QTL_ID=8885;Type=Significant;P-value=<0.01;F-value=50.25;Varance=3.8;Trait=Ear area;PubMed_ID=19392826	1	FOXO3	ENSSSCG00000004387
Chr.1	Animal QTLdb	43291013	109360545	Name="Ear area QTL 8886";abbrev=EAREA;QTL_ID=8886;Type=Significant;P-value=<0.01;F-value=51.43;Varance=3.8;Trait=Ear area;PubMed_ID=19392826	1	FOXO3	ENSSSCG00000004387
Chr.1	Animal QTLdb	43291013	109360545	Name="Ear weight QTL 8853";abbrev=EARWT;QTL_ID=8853;Type=Significant;P-value=<0.01;F-value=34.87;Varance=2.4;Trait=Ear weight;PubMed_ID=19392826	1	FOXO3	ENSSSCG00000004387
Chr.1	Animal QTLdb	43291013	109360545	Name="Ear weight QTL 8854";abbrev=EARWT;QTL_ID=8854;Type=Significant;P-value=<0.01;F-value=33.93;Varance=2.3;Trait=Ear weight;PubMed_ID=19392826	1	FOXO3	ENSSSCG00000004387
Chr.1	Animal QTLdb	7302766	163511869	Name="Estimated carcass lean content QTL 5678";abbrev=ECLC;QTL_ID=5678;Type=Significant;P-value=<0.01;F-value=10.04;Varance=3.4;Trait=Estimated carcass lean content;PubMed_ID=17459017	1	FOXO3	ENSSSCG00000004387
Chr.1	Animal QTLdb	11402561	144078329	Name="Fat area QTL 5676";abbrev=FATAREA;QTL_ID=5676;Type=Significant;P-value=<0.01;F-value=16.05;Varance=5.3;Trait=Fat area;PubMed_ID=17459017	1	FOXO3	ENSSSCG00000004387
Chr.1	Animal QTLdb	7302766	163511869	Name="Fat ratio (percentage) QTL 5677";abbrev=FP;QTL_ID=5677;Type=Significant;P-value=<0.01;F-value=10.02;Varance=3.4;Trait=Fat ratio (percentage);PubMed_ID=17459017	1	FOXO3	ENSSSCG00000004387
Chr.1	Animal QTLdb	26957266	91781628	Name="Feed Intake QTL 871";abbrev=FEEDIN;QTL_ID=871;Type=Significant;F-value=7.4;Varance=4.;Trait=Feed Intake;PubMed_ID=ISU0007	1	FOXO3	ENSSSCG00000004387
Chr.1	Animal QTLdb	32980500	108464751	Name="feet score (front) QTL 8908";abbrev=FSCOREF;QTL_ID=8908;Type=Significant;P-value=<0.05;F-value=6.25;Varance=0.03;Trait=feet score (front);PubMed_ID=ISU0038	1	FOXO3	ENSSSCG00000004387
Chr.1	Animal QTLdb	26957266	91781628	Name="Head weight QTL 860";abbrev=HEADWT;QTL_ID=860;Type=Significant;F-value=7.4;Varance=4.;Trait=Head weight;PubMed_ID=ISU0007	1	FOXO3	ENSSSCG00000004387
Chr.1	Animal QTLdb	33269805	126505160	Name="hematocrit QTL 5420";abbrev=HCT;QTL_ID=5420;Type=Significant;P-value=<0.05;F-value=6.96;Trait=hematocrit;PubMed_ID=17627803	1	FOXO3	ENSSSCG00000004387
Chr.1	Animal QTLdb	32980500	108464751	Name="leg score (hind) QTL 8910";abbrev=LSCOREH;QTL_ID=8910;Type=Significant;P-value=<0.05;F-value=4.08;Varance=0.06;Trait=leg score (hind);PubMed_ID=ISU0038	1	FOXO3	ENSSSCG00000004387
Chr.1	Animal QTLdb	26957266	91781628	Name="Liver weight QTL 872";abbrev=LIVWT;QTL_ID=872;Type=Significant;F-value=7.2;Varance=4.;Trait=Liver weight;PubMed_ID=ISU0007	1	FOXO3	ENSSSCG00000004387
Chr.1	Animal QTLdb	52423837	158592899	Name="Loin muscle area QTL 3796";abbrev=LMA;QTL_ID=3796;Type=Significant;P-value=<0.01;F-value=13.6;Trait=Loin muscle area;PubMed_ID=15318717	1	FOXO3	ENSSSCG00000004387
Chr.1	Animal QTLdb	33269805	126505160	Name="Lymphocyte number QTL 5468";abbrev=LYMPH;QTL_ID=5468;Type=Significant;P-value=<0.05;F-value=5.67;Varance=9.;Trait=Lymphocyte number;PubMed_ID=18307579	1	FOXO3	ENSSSCG00000004387
Chr.1	Animal QTLdb	52423837	91781628	Name="Marbling QTL 2930";abbrev=MARB;QTL_ID=2930;Type=Significant;P-value=0.033;Trait=Marbling;PubMed_ID=16174342	1	FOXO3	ENSSSCG00000004387
Chr.1	Animal QTLdb	27710381	179573387	Name="Marbling QTL 4019";abbrev=MARB;QTL_ID=4019;Type=Suggestive;P-value=<0.05;F-value=7.1;Trait=Marbling;PubMed_ID=16783645	1	FOXO3	ENSSSCG00000004387
Chr.1	Animal QTLdb	73990528	86769928	Name="Marbling QTL 78";abbrev=MARB;QTL_ID=78;Type=Significant;F-value=8.42;Varance=4.3;Trait=Marbling;PubMed_ID=11471059	1	FOXO3	ENSSSCG00000004387
Chr.1	Animal QTLdb	52423837	163511869	Name="Meat color OPTO QTL 5667";abbrev=COLORO;QTL_ID=5667;Type=Significant;P-value=<0.01;F-value=12.59;Varance=4.8;Trait=Meat color OPTO;PubMed_ID=17459017	1	FOXO3	ENSSSCG00000004387
Chr.1	Animal QTLdb	52423837	118433791	Name="pH for Longissmus Dorsi QTL 5664";abbrev=pH;QTL_ID=5664;Type=Significant;P-value=<0.01;F-value=33.18;Varance=11.8;Trait=pH for Longissmus Dorsi;PubMed_ID=17459017	1	FOXO3	ENSSSCG00000004387
Chr.1	Animal QTLdb	52423837	118433791	Name="pH for Longissmus Dorsi QTL 5666";abbrev=pH;QTL_ID=5666;Type=Significant;P-value=<0.01;F-value=14.10;Varance=5.4;Trait=pH for Longissmus Dorsi;PubMed_ID=17459017	1	FOXO3	ENSSSCG00000004387
Chr.1	Animal QTLdb	52423837	118433791	Name="pH for Semimembranosus QTL 5665";abbrev=pH;QTL_ID=5665;Type=Significant;P-value=<0.01;F-value=24.66;Varance=9.0;Trait=pH for Semimembranosus;PubMed_ID=17459017	1	FOXO3	ENSSSCG00000004387
Chr.1	Animal QTLdb	33269805	126505160	Name="Potassium level QTL 6380";abbrev=BPOTASS;QTL_ID=6380;Type=Significant;P-value=<0.05;F-value=6.01;Varance=10.0;Trait=Potassium level;PubMed_ID=19016680	1	FOXO3	ENSSSCG00000004387
Chr.1	Animal QTLdb	26500027	144251236	Name="PRRSV antibody titer QTL 9658";abbrev=PRRSVAB;QTL_ID=9658;Type=Significant;P-value=<0.01;F-value=15.0;Varance=16.;Trait=PRRSV antibody titer;PubMed_ID=19490209	1	FOXO3	ENSSSCG00000004387
Chr.1	Animal QTLdb	26500027	86769928	Name="Side fat QTL 5675";abbrev=SIDEF;QTL_ID=5675;Type=Significant;P-value=<0.05;F-value=7.47;Varance=2.5;Trait=Side fat;PubMed_ID=17459017	1	FOXO3	ENSSSCG00000004387
Chr.1	Animal QTLdb	3320998	163511869	Name="Subcutaneous fat depth at shoulder QTL 5671";abbrev=SHOUFATD;QTL_ID=5671;Type=Significant;P-value=<0.01;F-value=10.05;Varance=3.4;Trait=Subcutaneous fat depth at shoulder;PubMed_ID=17459017	1	FOXO3	ENSSSCG00000004387
Chr.1	Animal QTLdb	43291013	109360545	Name="Teat number QTL 6481";abbrev=TNUM;QTL_ID=6481;Type=Significant;P-value=<0.05;F-value=9.77;Varance=0.7;Trait=Teat number;PubMed_ID=19226448	1	FOXO3	ENSSSCG00000004387
Chr.1	Animal QTLdb	24598042	129115585	Name="Total lipid QTL 79";abbrev=TOTLIP;QTL_ID=79;Type=Suggestive;F-value=6.06;Varance=2.9;Trait=Total lipid;PubMed_ID=11471059	1	FOXO3	ENSSSCG00000004387
Chr.1	Animal QTLdb	32980500	108464751	Name="White blood cell counts QTL 611";abbrev=WBC;QTL_ID=611;Type=Suggestive;P-value=< 0.05;F-value=9.80;Trait=White blood cell counts;PubMed_ID=9670960	1	FOXO3	ENSSSCG00000004387
Chr.11	Animal QTLdb	4090309	23111863	Name="Backfat thickness between 3rd and 4th rib QTL 425";abbrev=34RIBBFT;QTL_ID=425;Type=Significant;F-value=6.20;Varance=3.0;Trait=Backfat thickness between 3rd and 4th rib;PubMed_ID=12486399	11	FOXO6	ENSSSCG00000009371
Chr.11	Animal QTLdb	1386851	23111863	Name="Backfat weight QTL 422";abbrev=BFW;QTL_ID=422;Type=Significant;F-value=6.10;Varance=3.6;Trait=Backfat weight;PubMed_ID=12486399	11	FOXO6	ENSSSCG00000009371
Chr.11	Animal QTLdb	2159788	21788099	Name="Belly weight QTL 1";abbrev=BELLYWT;QTL_ID=1;Type=Suggestive;F-value=7.33;Trait=Belly weight;PubMed_ID=9781480	11	FOXO6	ENSSSCG00000009371
Chr.11	Animal QTLdb	11448432	40427491	Name="Body temperature QTL 7508";abbrev=BTEMP;QTL_ID=7508;Type=Significant;P-value=<0.05;F-value=6.02;Varance=9.7;Trait=Body temperature;PubMed_ID=17336038	11	FOXO6	ENSSSCG00000009371
Chr.11	Animal QTLdb	1.34629e+07	1.54629e+07	Name="Conductivity 24 hours postmortem (loin) QTL 7638";abbrev=cond;QTL_ID=7638;Type=Significant;P-value=<0.05;F-value=3.6;Varance=2.;Trait=Conductivity 24 hours postmortem (loin);PubMed_ID=16526961	11	FOXO6	ENSSSCG00000009371
Chr.11	Animal QTLdb	11448432	19718858	Name="Ear area QTL 8894";abbrev=EAREA;QTL_ID=8894;Type=Significant;F-value=7.33;Varance=0.4;Trait=Ear area;PubMed_ID=19392826	11	FOXO6	ENSSSCG00000009371
Chr.11	Animal QTLdb	11448432	40427491	Name="Eosinophil number QTL 7509";abbrev=EOS;QTL_ID=7509;Type=Significant;P-value=<0.05;F-value=5.66;Varance=9.2;Trait=Eosinophil number;PubMed_ID=17336038	11	FOXO6	ENSSSCG00000009371
Chr.11	Animal QTLdb	11236514	19718858	Name="Hemolytic complement activity (alternative pathway) QTL 9597";abbrev=AH50;QTL_ID=9597;Type=Significant;P-value=<0.05;F-value=6.1;Varance=5.;Trait=Hemolytic complement activity (alternative pathway);PubMed_ID=19490209	11	FOXO6	ENSSSCG00000009371
Chr.11	Animal QTLdb	11236514	19718858	Name="Hemolytic complement activity (alternative pathway) QTL 9598";abbrev=AH50;QTL_ID=9598;Type=Significant;P-value=<0.01;F-value=17.0;Varance=4.;Trait=Hemolytic complement activity (alternative pathway);PubMed_ID=19490209	11	FOXO6	ENSSSCG00000009371
Chr.11	Animal QTLdb	11430744	26572591	Name="Loin and neck meat weight QTL 1116";abbrev=LNWT;QTL_ID=1116;Type=Significant;F-value=6.5;Varance=3.;Trait=Loin and neck meat weight;PubMed_ID=ISU0017	11	FOXO6	ENSSSCG00000009371
Chr.11	Animal QTLdb	11430744	19718858	Name="Loin meat weight QTL 3071";abbrev=LOINMWT;QTL_ID=3071;Type=Significant;P-value=0.0266;Trait=Loin meat weight;PubMed_ID=16543555	11	FOXO6	ENSSSCG00000009371
Chr.11	Animal QTLdb	2159788	21788099	Name="Loin muscle area QTL 6";abbrev=LMA;QTL_ID=6;Type=Suggestive;F-value=7.52;Trait=Loin muscle area;PubMed_ID=9781480	11	FOXO6	ENSSSCG00000009371
Chr.11	Animal QTLdb	11430744	19718858	Name="Loin muscle depth QTL 3070";abbrev=LMDEP;QTL_ID=3070;Type=Significant;P-value=0.0361;Trait=Loin muscle depth;PubMed_ID=16543555	11	FOXO6	ENSSSCG00000009371
Chr.11	Animal QTLdb	11430744	19718858	Name="Loin weight QTL 3069";abbrev=LOINWT;QTL_ID=3069;Type=Significant;P-value=0.0031;Trait=Loin weight;PubMed_ID=16543555	11	FOXO6	ENSSSCG00000009371
Chr.11	Animal QTLdb	1.39863e+07	1.59863e+07	Name="Loin weight QTL 4318";abbrev=LOINWT;QTL_ID=4318;Type=Suggestive;P-value=0.042;Trait=Loin weight;PubMed_ID=17179536	11	FOXO6	ENSSSCG00000009371
Chr.11	Animal QTLdb	1386851	19950739	Name="Percentage of backfat and leaf fat in carcass QTL 423";abbrev=BLFATP;QTL_ID=423;Type=Significant;F-value=6.50;Varance=3.4;Trait=Percentage of backfat and leaf fat in carcass;PubMed_ID=12486399	11	FOXO6	ENSSSCG00000009371
Chr.11	Animal QTLdb	1386851	19718858	Name="Percentage type IIa fibers QTL 7030";abbrev=FIB2AP;QTL_ID=7030;Type=Significant;P-value=0.00052;Trait=Percentage type IIa fibers;PubMed_ID=18641172	11	FOXO6	ENSSSCG00000009371
Chr.11	Animal QTLdb	1386851	19718858	Name="Percentage type IIb fibers QTL 7020";abbrev=FIB2BP;QTL_ID=7020;Type=Significant;P-value=0.0057;Trait=Percentage type IIb fibers;PubMed_ID=18641172	11	FOXO6	ENSSSCG00000009371
Chr.11	Animal QTLdb	1386851	19718858	Name="Percentage type IIb fibers QTL 7023";abbrev=FIB2BP;QTL_ID=7023;Type=Significant;P-value=0.0073;Trait=Percentage type IIb fibers;PubMed_ID=18641172	11	FOXO6	ENSSSCG00000009371
Chr.11	Animal QTLdb	1386851	19718858	Name="Percentage type IIb fibers QTL 7042";abbrev=FIB2BP;QTL_ID=7042;Type=Significant;F-value=0.00007;Trait=Percentage type IIb fibers;PubMed_ID=18641172	11	FOXO6	ENSSSCG00000009371
Chr.11	Animal QTLdb	11236514	21573907	Name="Proportion of muscle fibers QTL 2816";abbrev=PROMF;QTL_ID=2816;Type=Significant;F-value=4.2;Varance=6.;Trait=Proportion of muscle fibers;PubMed_ID=16526961	11	FOXO6	ENSSSCG00000009371
Chr.11	Animal QTLdb	11448432	40427491	Name="Time spent drinking QTL 5914";abbrev=DRINKT;QTL_ID=5914;Type=Significant;P-value=<0.05;F-value=6.44;Varance=15.;Trait=Time spent drinking;PubMed_ID=19291137	11	FOXO6	ENSSSCG00000009371
Chr.5	Animal QTLdb	8122323	24301563	Name="backfat (17 weeks of age) QTL 202";abbrev=BF17w;QTL_ID=202;Type=Significant;F-value=15.10;Trait=backfat (17 weeks of age);PubMed_ID=11403749	5	IGFBP6	ENSSSCG00000000255
Chr.5	Animal QTLdb	8122323	24301563	Name="backfat (40 kg live weight) QTL 203";abbrev=BF40k;QTL_ID=203;Type=Significant;F-value=13.40;Trait=backfat (40 kg live weight);PubMed_ID=11403749	5	IGFBP6	ENSSSCG00000000255
Chr.5	Animal QTLdb	8122323	24301563	Name="backfat (60 kg live weight) QTL 204";abbrev=BF60k;QTL_ID=204;Type=Significant;F-value=23.20;Trait=backfat (60 kg live weight);PubMed_ID=11403749	5	IGFBP6	ENSSSCG00000000255
Chr.5	Animal QTLdb	504662	38627395	Name="Backfat at last lumbar QTL 31";abbrev=LUMBF;QTL_ID=31;Type=Suggestive;F-value=7.59;Trait=Backfat at last lumbar;PubMed_ID=9781479	5	IGFBP6	ENSSSCG00000000255
Chr.5	Animal QTLdb	5333855	18249339	Name="C3c concentration QTL 9620";abbrev=C3C;QTL_ID=9620;Type=Significant;P-value=<0.05;F-value=6.1;Varance=1.;Trait=C3c concentration;PubMed_ID=19490209	5	IGFBP6	ENSSSCG00000000255
Chr.5	Animal QTLdb	0	24219488	Name="Carcass temperature (24 hr post-mortem) QTL 3307";abbrev=24CARTEMP;QTL_ID=3307;Type=Significant;LODscore=4.55;F-value=7.13;Trait=Carcass temperature (24 hr post-mortem) ;PubMed_ID=17965326	5	IGFBP6	ENSSSCG00000000255
Chr.5	Animal QTLdb	8122323	24301563	Name="CIE-a* QTL 3991";abbrev=CIEa;QTL_ID=3991;Type=Suggestive;P-value=0.52;Trait=CIE-a*;PubMed_ID=17121599	5	IGFBP6	ENSSSCG00000000255
Chr.5	Animal QTLdb	8122323	38627395	Name="CIE-b* QTL 2984";abbrev=CIEb;QTL_ID=2984;Type=Significant;P-value=0.00039;F-value=12.811;Trait=CIE-b*;PubMed_ID=16441291	5	IGFBP6	ENSSSCG00000000255
Chr.5	Animal QTLdb	11134636	28544163	Name="CIE-b* QTL 3918";abbrev=CIEb;QTL_ID=3918;Type=Significant;P-value=0.01;Trait=CIE-b*;PubMed_ID=17121599	5	IGFBP6	ENSSSCG00000000255
Chr.5	Animal QTLdb	11134636	28544163	Name="CIE-b* QTL 3919";abbrev=CIEb;QTL_ID=3919;Type=Significant;P-value=0.025;Trait=CIE-b*;PubMed_ID=17121599	5	IGFBP6	ENSSSCG00000000255
Chr.5	Animal QTLdb	11134636	28544163	Name="CIE-b* QTL 3920";abbrev=CIEb;QTL_ID=3920;Type=Significant;P-value=0.013;Trait=CIE-b*;PubMed_ID=17121599	5	IGFBP6	ENSSSCG00000000255
Chr.5	Animal QTLdb	8122323	18249339	Name="Conductivity 24 hours postmortem (loin) QTL 9848";abbrev=cond;QTL_ID=9848;Type=Significant;P-value=0.0185;Trait=Conductivity 24 hours postmortem (loin);PubMed_ID=19823956	5	IGFBP6	ENSSSCG00000000255
Chr.5	Animal QTLdb	8122323	18249339	Name="Conductivity 24 hours postmortem (loin) QTL 9849";abbrev=cond;QTL_ID=9849;Type=Significant;P-value=0.0231;Trait=Conductivity 24 hours postmortem (loin);PubMed_ID=19823956	5	IGFBP6	ENSSSCG00000000255
Chr.5	Animal QTLdb	0	38627395	Name="Drip loss QTL 3805";abbrev=DRIPL;QTL_ID=3805;Type=Significant;P-value=<0.01;F-value=12.6;Trait=Drip loss;PubMed_ID=15318717	5	IGFBP6	ENSSSCG00000000255
Chr.5	Animal QTLdb	8122323	18249339	Name="Drip loss QTL 9847";abbrev=DRIPL;QTL_ID=9847;Type=Significant;P-value=0.0212;Trait=Drip loss;PubMed_ID=19823956	5	IGFBP6	ENSSSCG00000000255
Chr.5	Animal QTLdb	0	23242151	Name="Ear area QTL 8860";abbrev=EAREA;QTL_ID=8860;Type=Significant;P-value=<0.01;F-value=195.77;Varance=17.1;Trait=Ear area;PubMed_ID=19392826	5	IGFBP6	ENSSSCG00000000255
Chr.5	Animal QTLdb	0	23242151	Name="Ear area QTL 8861";abbrev=EAREA;QTL_ID=8861;Type=Significant;P-value=<0.01;F-value=205.26;Varance=17.6;Trait=Ear area;PubMed_ID=19392826	5	IGFBP6	ENSSSCG00000000255
Chr.5	Animal QTLdb	0	23242151	Name="Ear erectness QTL 8862";abbrev=EARER;QTL_ID=8862;Type=Significant;P-value=<0.01;F-value=74.49;Varance=6.2;Trait=Ear erectness;PubMed_ID=19392826	5	IGFBP6	ENSSSCG00000000255
Chr.5	Animal QTLdb	0	23242151	Name="Ear weight QTL 8858";abbrev=EARWT;QTL_ID=8858;Type=Significant;P-value=<0.01;F-value=177.49;Varance=12.7;Trait=Ear weight;PubMed_ID=19392826	5	IGFBP6	ENSSSCG00000000255
Chr.5	Animal QTLdb	0	23242151	Name="Ear weight QTL 8859";abbrev=EARWT;QTL_ID=8859;Type=Significant;P-value=<0.01;F-value=191.00;Varance=13.4;Trait=Ear weight;PubMed_ID=19392826	5	IGFBP6	ENSSSCG00000000255
Chr.5	Animal QTLdb	8122323	24301563	Name="External fat on shoulder QTL 986";abbrev=EFATSHO;QTL_ID=986;Type=Significant;F-value=6.4;Varance=3.;Trait=External fat on shoulder;PubMed_ID=ISU0011	5	IGFBP6	ENSSSCG00000000255
Chr.5	Animal QTLdb	8122323	24301563	Name="Linoleic acid percentage QTL 9573";abbrev=FA-C18:2;QTL_ID=9573;Type=Significant;P-value=0.000011;Trait=Linoleic acid percentage;PubMed_ID=19648499	5	IGFBP6	ENSSSCG00000000255
Chr.5	Animal QTLdb	8122323	24301563	Name="Liver weight QTL 985";abbrev=LIVWT;QTL_ID=985;Type=Significant;F-value=8.6;Varance=5.;Trait=Liver weight;PubMed_ID=ISU0011	5	IGFBP6	ENSSSCG00000000255
Chr.5	Animal QTLdb	12357510	34869336	Name="pH 24 hr post-mortem (loin) QTL 101";abbrev=pH;QTL_ID=101;Type=Suggestive;F-value=6.20;Varance=3.3;Trait=pH 24 hr post-mortem (loin);PubMed_ID=11471059	5	IGFBP6	ENSSSCG00000000255
Chr.5	Animal QTLdb	8122323	18249339	Name="pH 45 minutes post mortem QTL 9850";abbrev=pH;QTL_ID=9850;Type=Significant;P-value=0.0137;Trait=pH 45 minutes post mortem;PubMed_ID=19823956	5	IGFBP6	ENSSSCG00000000255
Chr.5	Animal QTLdb	8122323	38627395	Name="Shear force QTL 2985";abbrev=SHEAR;QTL_ID=2985;Type=Significant;P-value=0.00037;F-value=12.923;Trait=Shear force;PubMed_ID=16441291	5	IGFBP6	ENSSSCG00000000255
Chr.5	Animal QTLdb	7949247	24301563	Name="uterine horn length QTL 10619";abbrev=UHL;QTL_ID=10619;Type=Significant;P-value=0.00750;F-value=5.13;Varance=7.;Trait=uterine horn length;PubMed_ID=10341088	5	IGFBP6	ENSSSCG00000000255
Chr.X	Animal QTLdb	10532191	30676678	Name="average daily gain QTL 1201";abbrev=ADG;QTL_ID=1201;Type=Significant;F-value=11.2;Varance=7.;Trait=average daily gain;PubMed_ID=ISU0025	X	PDK3	ENSSSCG00000012181
Chr.X	Animal QTLdb	10532191	22791430	Name="Carcass length QTL 1207";abbrev=CRCL;QTL_ID=1207;Type=Significant;F-value=7.8;Varance=4.;Trait=Carcass length;PubMed_ID=ISU0025	X	PDK3	ENSSSCG00000012181
Chr.X	Animal QTLdb	10532191	30676678	Name="Liver weight QTL 1208";abbrev=LIVWT;QTL_ID=1208;Type=Significant;F-value=6.8;Varance=3.;Trait=Liver weight;PubMed_ID=ISU0025	X	PDK3	ENSSSCG00000012181
Chr.X	Animal QTLdb	17288413	28668483	Name="Plasma FSH concentration QTL 647";abbrev=FSH;QTL_ID=647;Type=Significant;P-value=0.0000;F-value=88.17;Trait=Plasma FSH concentration;PubMed_ID=11526198	X	PDK3	ENSSSCG00000012181
